# Supplementary material for: The gene “degrees of kevin bacon” (dokb) regulates a social network behaviour in Drosophila melanogaster
Source: Nat Commun. 2024 Apr 30;15:3339. doi: 10.1038/s41467-024-47499-8 (PMC11061139; doi:10.1038/s41467-024-47499-8)
Supplement: Supplementary file 4 — Source Data [file 41467_2024_47499_MOESM4_ESM.xlsx]

## Sheet: Figure 2a & Figure S2b
Figure 2a: Mapping the gene that regulates betweenness centrality
Supplementary Figure 2b: Betweenness centrality of recombinant lines used to map a locus.
CS	OR	R39	R41	R64
0.5015	0.3466	0.1191	-0.4656	-0.2203
0.4408	0.5012	0.181	-0.4386	-0.1471
0.4642	0.6921	0.2136	-0.4384	-0.1317
0.8227	0.3269	0.2241	-0.4333	0.0424
0.3663	0.699	0.319	-0.1563	0.068
0.7046	0.5408	0.4717	-0.0113	0.2025
0.636	-0.0976	0.472	0.0991	0.2122
0.9689	0.1139	0.5164	0.2114	0.3378
0.668	0.3529	0.5422	0.2245	0.3799
0.1871	0.118	0.5732	0.2838	0.4754
1.1749	0.3017	0.5835	0.3023	0.5171
0.4676	0.1733	0.7499	0.3178	0.5366
0.7652	0.6035	0.7939	0.3902	0.5421
0.9425	0.0763	1.0508	0.4804	0.6398
0.6473	-0.2237	1.1371	0.7864	0.6502
	0.6186	1.3545	0.8134	0.6509
	-0.1822	1.3737	0.8953	0.6901
		1.3866	0.9533	0.7681
		1.4456	0.9729	0.8053
		1.4596	1.0428	1.0256
		1.4644	1.3403
		1.7998

## Sheet: Figure 2a & Figure S2c
Figure 2a: Mapping the gene that regulates betweenness centrality
Supplementary Figure 2c: Betweenness centrality of recombinant lines used to map a locus.
CS	OR	R54	R61
0.6379	-0.5106	0.0993	-0.326
0.6118	-0.3108	0.1125	-0.2124
0.4212	-0.1072	0.2382	0.0955
1.0321	-0.0986	0.4735	0.1179
0.4613	-0.0829	0.489	0.1953
1.4874	0.1138	0.4891	0.3326
0.5307	0.167	0.6019	0.3949
0.8059	0.2606	0.7446	0.4033
0.941	0.3448	0.8723	0.4607
0.7079	0.4865	0.8932	0.4813
0.3595	0.5444	0.9342	0.5547
1.0303	0.5452	0.9367	0.6462
0.729	0.6767	0.9708	0.7133
0.5125	0.6809	0.9811	0.7985
0.505	0.9511	1.0724	1.1223
1.0543	1.3029	1.1545	1.202
0.3901		1.2532	1.2223
0.8915			1.2477
			1.3828
			1.4467

## Sheet: Figure 2a & Figure S2d
Figure 2a: Mapping the gene that regulates betweenness centrality
Supplementary Figure 2d: Betweenness centrality of recombinant lines used to map a locus.
CS	OR	R32	R84
0.3319	-0.5184	-0.11	0.2923
0.3865	-0.4533	-0.5922	0.3192
0.5074	-0.2169	-0.343	0.4753
0.5121	-0.1984	-0.3346	0.5056
0.6249	0.2973	-0.1558	0.5284
0.6369	0.3294	-0.1476	0.5616
0.6409	0.3299	-0.0506	0.5678
0.662	0.3642	-0.027	0.5817
0.6732	0.3755	0.0631	0.6495
0.7648	0.4962	0.1314	0.7
0.8097	0.5712	0.3783	0.712
0.9009	0.6233	0.3833	0.7416
0.916	0.6546	0.4274	0.7449
0.9332	0.7924	0.9052	0.7654
1.0217	0.8186	0.9195	0.8841
1.0224	0.828	0.9931	0.9214
1.0295	0.9021	1.169	0.9936
	1.1992		1.0038
	1.3055		1.1015
			1.2282
			1.2637
			1.2873

## Sheet: Figure 2a & Figure S2e
Figure 2a: Mapping the gene that regulates betweenness centrality
Supplementary Figure 2e: Betweenness centrality of recombinant lines used to map a locus.
CS	OR	R7
0.1184	-0.5795	0.2801
0.2671	-0.37	0.3084
0.2833	-0.3613	0.3122
0.2911	-0.1137	0.3266
0.2922	-0.0257	0.3427
0.3003	-0.0127	0.3644
0.3324	0.0839	0.3867
0.3523	0.1139	0.4609
0.3528	0.1452	0.5739
0.3743	0.1803	0.6
0.3818	0.2164	0.6062
0.3953	0.2593	0.6396
0.4726	0.28	0.6399
0.4967	0.2851	1.0166
0.5167	0.2929	1.058
0.5735	0.3888	1.0603
0.9666	0.4089
0.9697	0.5256
0.9742	0.6123
	0.6648
	0.6725

## Sheet: Figure 2a & Figure S2f
Figure 2a: Mapping the gene that regulates betweenness centrality
Supplementary Figure 2f: Betweenness centrality of recombinant lines used to map a locus.
Betweenness Centrality (Z-Score)
CS	OR	R199
0.2071	0.0039	-0.2549
0.2767	-0.379	-0.1456
0.4165	-0.2798	-0.0873
0.418	-0.1954	-0.0344
0.445	0.154	0.0456
0.522	0.3287	0.0846
0.5782	0.532	0.0936
0.5788	0.566	0.1277
0.5876	0.6006	0.1448
0.6348	0.6037	0.1456
0.6503	0.6845	0.2895
0.6611	0.6932	0.3645
0.721	0.9645	0.43
0.7715	1.1341	0.4424
0.7803	1.5553	0.4674
0.7986		0.5156
		0.5588
		0.5698
		0.5727
		0.6764
		0.6894

## Sheet: Figure 2d,Figure 4d,Figure S6c
Figure 2d: Betweenness centrality of swap lines
Figure 4d: dokb expression and betweenness centrality across different genetic lines.
Supplementary Figure 6c: dokb RNA expression correlates to betweenness centrality.
Betweenness Centrality (Z-Score)					Relative dokb Expression (2-ΔΔCt)
CS{CG14109+1}	OR{CG14109+2}	OR{CG14109+1}	CS{CG14109+2}		CS{CG14109+1}	OR{CG14109+2}	OR{CG14109+1}	CS{CG14109+2}
1.7192	1.0646	1.5171	1.0345		1	0.481981	1.04141	0.742433
1.2709	1.3283	1.6468	1.0396		1	0.516244	0.7663	0.698979
1.7599	1.1651	1.3193	1.2661		1	0.371008	0.700239	0.375032
1.702	1.3089	1.5491	1.1939		1	0.309519	0.777622	0.473839
2.0203	1.0467	1.3655	1.6522
1.3729	1.0981	1.2808	1.2878
2.1384	1.2373	1.2865	1.2268
1.6461	1.6543	1.4419	1.1961
1.8102	1.2376	0.96379	1.3083
1.7921	0.72934	1.5383	0.96429
1.6963	1.7711	1.6904	1.1841
1.9042	1.309	1.4196	1.1756
1.6462	1.3051	1.7358	1.4483
1.8018	1.4253	1.8373	1.2457
2.1089	1.6027	1.1554	1.2851
1.7745	1.1303	1.6309	0.79836
1.5876	1.3559	1.3991	1.0606
1.8023	1.58	1.2037	1.0465
	1.1655	1.2931	0.98706
	1.4866	1.1747
	1.0969

## Sheet: Figure 3
Figure 3: Behavioural properties of CS{dokb+2} and OR{dokb+1} flies and their controls.
Movement (mm/s)					Interaction Rate (# interactions/min)					Assortativity (Z-Score)					Clustering Coefficient (Z-Score)					Global Efficiency (Z-Score)
CS{CG14109+1}	OR{CG14109+2}	OR{CG14109+1}	CS{CG14109+2}		CS{CG14109+1}	OR{CG14109+2}	OR{CG14109+1}	CS{CG14109+2}		CS{CG14109+1}	OR{CG14109+2}	OR{CG14109+1}	CS{CG14109+2}		CS{CG14109+1}	OR{CG14109+2}	OR{CG14109+1}	CS{CG14109+2}		CS{CG14109+1}	OR{CG14109+2}	OR{CG14109+1}	CS{CG14109+2}
2.3e-05	9.92e-05	6.67e-05	9.6e-06		63.8	134.233	62.0667	25.4667		0.54882	0.32946	0.22728	0.71731		-0.85735	-0.63926	-0.5247	1.6173		-3.5303	-1.9208	-1.9716	-3.6437
6.63e-05	0.00011071	8.47e-05	7.13e-06		102.133	115.833	72.4	29.7333		0.43335	0.12523	0.21722	0.96917		-0.49363	-0.7525	-0.43061	1.5532		-3.0854	-1.8734	-2.517	-3.3032
7.16e-05	0.00010768	8.67e-05	5.3e-05		92.8	109.267	83.8667	97.8333		0.44453	0.21312	0.19449	0.88417		-0.68678	-0.57051	-0.64742	1.0089		-3.0427	-2.3447	-2.1339	-3.6895
3.15e-05	0.00010593	0.00011162	4.99e-05		83.5	121.567	67.1	94.5667		0.67284	0.22103	0.17728	0.97882		-0.53777	-0.62773	-0.84805	1.1596		-3.7881	-1.838	-1.9548	-2.6799
4.91e-05	0.00011914	3.6e-05	3.81e-05		117.433	93.7333	41.6667	70.4		0.41762	0.21771	-0.045367	0.72041		0.19986	-0.76093	-0.86425	0.80961		-3.469	-1.8298	-1.8838	-3.8126
0.00010351	0.00010793	5.21e-05	7.31e-05		114.8	123.4	54.7333	108.067		0.26038	0.25529	0.089824	0.84007		-0.7432	-0.68654	-0.59707	0.2831		-2.6076	-1.5734	-2.1997	-3.178
4.85e-05	0.00011376	8.55e-05	4.34e-05		89.6	105.367	68.1333	112.367		0.46896	0.12664	0.42292	0.79696		-0.38601	-0.74521	-0.35724	1.6352		-3.3129	-2.3187	-2.0639	-3.617
4.22e-05	0.00010701	0.00010946	5.13e-05		71.7333	115.5	64.8	101		0.23357	0.18216	0.37862	0.82918		-0.87957	-0.73802	-0.71297	0.95384		-2.7365	-1.8351	-1.6168	-1.2937
2.51e-05	0.00012065	0.00011685	5.44e-05		50.5333	109.633	62.5667	108.933		0.14164	0.10152	0.13201	0.82032		-0.039971	-0.70986	-0.70677	1.1972		-3.6709	-1.7558	-1.9178	-2.4825
5.24e-05	9.94e-05	7.39e-05	0.00011398		106.667	103.633	79.0333	45		0.18922	0.15194	0.12667	0.62659		-0.92023	-0.71706	-1.1787	-0.46766		-3.1047	-1.9781	-2.0362	-2.8306
5.74e-05	0.00011209	8.02e-05	7.57e-05		88.1	97.6667	73.6667	86.9333		0.341	0.20155	0.25456	0.83414		-0.30235	-0.80431	-0.69879	0.41499		-3.2893	-2.0781	-2.1373	-2.8734
6.18e-05	0.00013549	9.33e-05	7.36e-05		117.067	121.7	76.1	90.5667		0.38633	0.13239	0.3386	0.77153		-0.13103	-0.75565	-0.57755	0.76291		-2.9598	-2.0574	-2.1377	-3.7573
3.51e-05	0.00012479	0.00011023	2.83e-05		111.833	119.767	80.0333	60.6667		0.36514	0.23132	0.32828	0.9864		-0.4948	-0.74949	-0.82703	0.54637		-3.0275	-1.7404	-2.205	-4.3387
8.21e-05	0.00012429	0.000102	4.2e-05		79.1333	124.833	90.5667	82.5		0.44322	0.21896	0.19287	0.2741		-0.4175	-0.67521	-0.66198	0.8931		-2.5243	-1.8806	-2.3665	-2.0886
6.17e-05	0.00012669	0.000124	5.85e-05		117.267	125.9	95.7	126.4		0.40535	0.22664	0.44085	0.15671		-0.40122	-0.80504	-0.53513	1.6039		-2.9037	-2.3272	-1.891	-1.272
4.65e-05	0.00014886	9.67e-05	9.63e-05		100.633	130.733	87.4667	60.9667		0.34042	0.18556	0.11028	0.5224		-0.68766	-0.66989	-0.70602	0.073094		-3.2578	-1.6455	-2.3798	-3.1067
6.08e-05	9.49e-05	0.00010746	0.00010319		86.8	129.033	76.5333	41.9667		0.39882	0.22469	0.31221	0.40885		-0.58549	-0.71219	-0.63071	-0.14138		-3.1112	-1.969	-2.0076	-2.0882
3.39e-05	0.00013885	8.11e-05	6.83e-05		74.9333	134.933	62.5333	69.5667		0.51553	0.13807	0.078311	0.57175		-0.69118	-0.87317	-0.59316	0.4568		-3.8438	-1.8923	-2.0841	-2.758
5.5e-05	0.00014043	0.00011533	9.15e-05		80.1667	157.3	85.1333	75.9333		0.58511		0.20383	0.54426		-0.13584		-0.90718	0.38498		-3.1622	-1.7079	-1.9689	-1.9224
6.3e-05	0.00013466	0.00010747	4.24e-05		87.8667	106.233	71.3667	66.4667		0.18034		0.2654			-0.5104		-0.45797	0.45385		-2.5212	-1.5844	-2.5238
3.31e-05	0.00010052		8.19e-05		90.6333	103.7		94.9		0.21521		0.51126			-0.83957		-0.85336	0.2613		-3.1289	-1.3964
					67.6					0.67389					-0.2156

## Sheet: Figure 4a, Figure S6a
Figure 4a: dokb RNA expression and betweenness centrality across different genetic lines.
Supplementary Figure 6a: dokb RNA expression correlates to betweenness centrality.
Betweenness Centrality (Z-Score)					Relative dokb Expression (2-ΔΔCt)
dokb+2	dokb+2/Df(3L)ED4502	dokb+2/dokbn2-Gal4	Df(3L)ED4502/dokbn2-Gal4		dokb+2	dokb+2/Df(3L)ED4502	dokb+2/dokbn2-Gal4	Df(3L)ED4502/dokbn2-Gal4
1.5575	0.65559	0.32135	-0.29366		1	0.259847	0.923163	0.0308976
1.2018	1.3315	2.6241	0.5548		1	0.372987	1.09677	0.000239946
1.3561	0.53216	1.1175	-0.082377		1	0.120463	0.612734	7.54911e-05
1.5037	0.94592	0.58352	0.73602		1	0.257623	0.581023	0
1.3898	0.25045	1.9882	-0.16448
1.3686	1.5499	0.072944	0.26852
1.6748	0.67278	2.4912	0.07933
1.3117	0.77476	3.5697	-0.012626
1.026	0.76356	1.9222	0.27089
1.7396	0.4561	1.1925	0.096345
1.5116	0.76674	1.6694	-0.59776
1.4852	1.2169	2.0449	0.062281
0.85264	0.36806	2.7094
1.3662	-0.0051602	1.2432
1.2311	1.2971	-0.11412
1.7292	1.794	0.56097
1.47	0.95694	1.1502
1.6081	0.71489	1.3305
1.1338	1.2503
1.3746
1.4374
1.706

## Sheet: Figure 4b, Figure S6b
Figure 4b: dokb RNA expression and betweenness centrality across different genetic lines.
Supplementary Figure 6b: dokb RNA expression correlates to betweenness centrality.
Betweenness Centrality (Z-Score)					Relative dokb Expression (2-ΔΔCt)
WT Control	UAS Control	Gal4 Control	dokb RNAi Knockdown		WT Control	UAS Control	Gal4 Control	dokb RNAi Knockdown
1.4235	1.2509	1.2476	1.788		1	0.7457	0.856584	0.017297
1.1195	1.3782	0.53247	0.16825		1	0.828174	0.788259	0.0290784
1.1748	1.464	1.1666	-1.0743		1	1.03603	0.923504	0.0210262
1.3083	1.7245	-1.0604	2.9444
1.6983	1.6906	0.98445	1.2302
1.6075	1.1446	0.65938	1.7753
1.377	1.5052	1.697	1.7308
1.5194	1.234	1.6991	0.080843
1.2993	1.1737	3.4483	0.7448
1.9165	1.2187	1.1208	-0.95945
1.1575	1.3026	0.913	-5.0991
1.1811	0.77517	-0.81271	1.9075
0.88246	1.4539	1.592	-0.17494
1.706	1.0433	1.3163	1.3387
1.258	1.416	-0.047352	0.89796
1.5037	1.64	0.89976	-2.9757
1.5625	1.2936	-0.2338	-0.32536
1.4671	1.1	0.56158	1.1868
1.4881	1.5977	-0.049573	2.011
1.1432	1.2068		2.4365
1.4829			1.0621
			-2.5976

## Sheet: Figure 4c
Figure 4c: dokb RNA expression and betweenness centrality across different genetic lines.
Betweenness Centrality (Z-Score)			Relative dokb Expression (2-ΔΔCt)
dokb+1	dokbn1		dokb+1	dokbn1
1.7831	1.561		1	0
1.7545	1.3806		1	0
1.7906	1.5844		1	0
1.965	1.3699
1.9694	1.6842
1.5817	1.6686
1.9448	1.6047
2.2048	1.6736
2.3041	1.7025
1.5067	1.5932
1.5362	1.4395
1.6289	1.4173
1.9173	1.5584
1.8954	1.5348
1.908	1.4095
2.0825	1.2824
1.7945	1.6575
1.7244	1.4844
2.1753
1.428
2.0771
1.672

[truncated: 6 more sheets: Figure 4e, Figure S6d, Figure S2a, Figure S3b,c, Figure S4, Figure S7, Figure S10]
